# Supplementary material for: Unraveling Epigenetic Changes in A. thaliana Calli: Impact of HDAC Inhibitors
Source: Plants (Basel). 2023 Dec 15;12(24):4177. doi: 10.3390/plants12244177 (PMC10747063; doi:10.3390/plants12244177)
Supplement: Supplementary file 1 [file plants-12-04177-s001.zip]

Archive with 2 entries (2 files):
- Supplementary Table S1.xlsx
- Supplementary TableS2.xlsx
