# Supplementary material for: Unraveling Epigenetic Changes in A. thaliana Calli: Impact of HDAC Inhibitors
Source: Plants (Basel). 2023 Dec 15;12(24):4177. doi: 10.3390/plants12244177 (PMC10747063; doi:10.3390/plants12244177)
Supplement: Supplementary file 1 [file plants-12-04177-s001.zip › Supplementary Table S1.xlsx]

## Sheet: 2.2.2. H3K27-R40 marks
Table S1. Abundance of histone PTMs in 20-day-old calli.
H3_K27-R40	Relative abundance of modified forms_marks
	7ds	cR	cS	NaB-cR	NaB-cS	TSA-cR	TSA-cS
H3_K27	9.96892	12.3763	9.0616	9.74334	9.4422	10.5042	10.6055
H3_K27ac	0.491872	0.490761	0.6072	0.477613	0.523065	0.890503	0.800241
H3_K27me1	23.2437	24.5033	17.5001	22.1395	21.718	13.4115	16.4855
H3_K27me2	11.6061	9.48614	17.1081	12.6029	13.2257	20.3697	17.5003
H3_K27me3	4.62376	2.33287	4.42632	3.08479	3.28477	4.46309	3.88631
H3_K36	42.799	37.8748	42.194	42.3833	42.1244	40.7699	40.8628
H3_K36ac	0.282966	0.373149	0.295416	0.276703	0.322031	0.448681	0.485724
H3_K36me1	5.33307	9.27215	5.57358	6.97867	6.25521	5.62943	5.90039
H3_K36me2	1.65066	3.29052	3.23373	2.31318	3.10453	3.51295	3.4731
	P_value_marks
	7ds.cR	7ds.cS	7ds.NaB-cR	7ds.NaB-cS	7ds.TSA-cR	7ds.TSA-cS	cR.cS	cR.NaB-cR	cR.NaB-cS	cR.TSA-cR	cR.TSA-cS	cS.NaB-cR	cS.NaB-cS	cS.TSA-cR	cS.TSA-cS	NaB-cR.NaB-cS	NaB-cR.TSA-cR	NaB-cR.TSA-cS	NaB-cS.TSA-cR	NaB-cS.TSA-cS	TSA-cR.TSA-cS
H3_K27	0.141167	0.345996	0.519697	0.532556	0.580923	0.644906	0.0599646	0.0818722	0.115848	0.2477	0.303884	0.728461	0.8605	0.203147	0.237854	0.90122	0.297162	0.349063	0.355566	0.381668	0.983302
H3_K27ac	0.92315	0.251848	0.64146	0.900313	0.0054619	0.022435	0.522437	0.887664	0.872262	0.109039	0.176302	0.0500355	0.0641466	0.000302844	0.0454356	0.418605	0.000418429	0.00406157	5.13399e-05	0.00724727	0.381077
H3_K27me1	0.827047	0.109797	0.627904	0.526307	0.000955265	0.0259406	0.155213	0.603623	0.538377	0.0147146	0.0762588	0.361597	0.363973	0.21039	0.804245	0.950275	0.0406649	0.216438	0.0295205	0.203112	0.199325
H3_K27me2	0.333032	0.0866815	0.845359	0.677453	0.000256241	0.0150284	0.0532039	0.431917	0.32741	0.0126507	0.0308671	0.342508	0.402739	0.329842	0.881176	0.883818	0.110072	0.263671	0.120667	0.308156	0.247035
H3_K27me3	0.0667287	0.727711	0.219883	0.230087	0.799259	0.324117	0.103054	0.55719	0.42608	0.0807936	0.16007	0.335808	0.379352	0.896158	0.653437	0.871026	0.278438	0.48675	0.305919	0.565162	0.513287
H3_K36	0.00364046	0.0878067	0.0811396	0.0654096	0.000112319	0.00271142	0.0118624	0.0404969	0.0277558	0.0175306	0.020156	0.659408	0.696964	0.649515	0.510796	0.939265	0.859867	0.979443	0.928413	0.895687	0.669126
H3_K36ac	0.471069	0.93704	0.565443	0.522492	0.0174129	0.0221831	0.490834	0.342263	0.625394	0.535062	0.430677	0.481555	0.566093	0.017432	0.0232737	0.0721991	0.00393349	0.0101971	0.0224564	0.035678	0.719133
H3_K36me1	0.0152054	0.903205	0.284638	0.445126	0.271639	0.239973	0.019025	0.213714	0.065193	0.0184425	0.0231919	0.376769	0.594153	0.810042	0.62302	0.67127	0.395387	0.512979	0.647532	0.838598	0.619843
H3_K36me2	0.06905	0.00061562	0.0850329	0.000346185	9.96218e-05	5.08513e-05	0.94702	0.255383	0.806557	0.763333	0.816963	0.0535231	0.69604	0.343599	0.442635	0.0763726	0.0139446	0.0158716	0.112893	0.160398	0.533623

## Sheet: 2.2.2.H31 and H33 K27-R40 marks
H3.3_K27-R40	Relative abundance of modified forms_marks
	7ds	cR	cS	NaB-cR	NaB-cS	TSA-cR	TSA-cS
sp|P59169|H3.3_K27	22.0368	15.6096	17.7204	16.4216	17.479	16.1417	17.9725
sp|P59169|H3.3_K27ac	0.731177	0.458702	0.7736	0.512962	0.647735	1.19944	1.06951
sp|P59169|H3.3_K27me1	13.3005	23.7861	17.7568	21.9434	20.8516	16.1038	17.4094
sp|P59169|H3.3_K27me2	10.2975	7.75055	9.95787	8.19558	8.00927	12.4949	10.2562
sp|P59169|H3.3_K27me3	3.62574	1.74567	3.05685	2.08865	2.22735	3.83652	2.86499
sp|P59169|H3.3_K36	35.5344	32.6298	32.7018	34.1086	33.2389	34.4015	33.5048
sp|P59169|H3.3_K36ac	1.14305	0.716525	0.830246	0.76934	0.857506	0.87953	1.0729
sp|P59169|H3.3_K36me1	8.70672	12.3272	10.2389	11.4626	10.4652	8.86048	9.59321
sp|P59169|H3.3_K36me2	4.6241	4.97589	6.96346	4.49727	6.22351	6.08213	6.25646
	P_value_marks
	7ds.cR	7ds.cS	7ds.NaB-cR	7ds.NaB-cS	7ds.TSA-cR	7ds.TSA-cS	cR.cS	cR.NaB-cR	cR.NaB-cS	cR.TSA-cR	cR.TSA-cS	cS.NaB-cR	cS.NaB-cS	cS.TSA-cR	cS.TSA-cS	NaB-cR.NaB-cS	NaB-cR.TSA-cR	NaB-cR.TSA-cS	NaB-cS.TSA-cR	NaB-cS.TSA-cS	TSA-cR.TSA-cS
sp|P59169|H3.3_K27	0.00987454	0.00145487	0.000777566	0.00165946	1.11994e-05	0.000856943	0.213129	0.656484	0.266878	0.572642	0.148268	0.23463	0.823594	0.169133	0.696494	0.332877	0.89963	0.121507	0.280561	0.543477	0.0554323
sp|P59169|H3.3_K27ac	0.233932	0.879464	0.225997	0.581553	0.0244218	0.0871159	0.218196	0.799262	0.39117	0.0423066	0.0593235	0.217587	0.531678	0.0759901	0.192502	0.452676	0.0164523	0.0278385	0.0193934	0.0478094	0.362971
sp|P59169|H3.3_K27me1	0.0174875	0.0616459	0.0195932	0.00836129	0.0151513	0.0211555	0.149676	0.686632	0.480555	0.0562842	0.109897	0.277949	0.317919	0.498918	0.91919	0.792057	0.0948087	0.207413	0.0664413	0.208721	0.449941
sp|P59169|H3.3_K27me2	0.152636	0.800804	0.22179	0.211702	0.0421021	0.942382	0.30167	0.828643	0.864836	0.0409062	0.191777	0.415165	0.395553	0.222662	0.86232	0.965152	0.0560047	0.282635	0.0547188	0.268576	0.158056
sp|P59169|H3.3_K27me3	0.0961685	0.442778	0.139952	0.1465	0.751641	0.276642	0.209378	0.718801	0.593377	0.0817061	0.243655	0.345762	0.403629	0.387619	0.848871	0.868753	0.123233	0.403577	0.129992	0.474566	0.256524
sp|P59169|H3.3_K36	0.00203677	0.000712856	0.00155501	0.00177905	0.054419	0.00228624	0.62442	0.10975	0.304303	0.0138719	0.0882361	0.162362	0.522971	0.00937491	0.123146	0.460814	0.0411506	0.809754	0.0286097	0.362732	0.0647224
sp|P59169|H3.3_K36ac	0.026883	0.0396013	0.0194944	0.0672639	0.0915462	0.639346	0.350647	0.692026	0.290731	0.19605	0.0382737	0.457289	0.780586	0.477171	0.0360698	0.36739	0.202725	0.0191101	0.725096	0.0831161	0.113276
sp|P59169|H3.3_K36me1	0.061884	0.0666736	0.0528649	0.0749992	0.764982	0.13549	0.250837	0.647394	0.317784	0.070354	0.140511	0.393339	0.82565	0.0869833	0.455452	0.516519	0.0633028	0.179641	0.094593	0.378791	0.184756
sp|P59169|H3.3_K36me2	0.838089	0.00528041	0.821816	0.0194799	0.00367235	0.00225562	0.203215	0.748733	0.371557	0.375574	0.331718	0.0967599	0.359309	0.240682	0.335162	0.193431	0.193238	0.167411	0.923069	0.869447	0.651765
H3.1_K27-R40	Relative abundance of modified forms_marks
	7ds	cR	cS	NaB-cR	NaB-cS	TSA-cR	TSA-cS
sp|P59226|H3.1_K27	5.79916	8.08867	4.25624	5.94643	4.61396	4.61112	4.46383
sp|P59226|H3.1_K27ac	0.384604	0.40563	0.482773	0.455938	0.447265	0.570982	0.556207
sp|P59226|H3.1_K27me1	26.763	27.9653	17.3376	22.4192	22.4456	10.6729	15.6856
sp|P59226|H3.1_K27me2	12.0568	9.87591	21.1516	14.7288	16.2125	28.6891	23.7571
sp|P59226|H3.1_K27me36	4.94183	2.48019	5.2055	3.69289	3.9527	5.13002	4.75478
sp|P59226|H3.1_K36	45.2533	43.8244	47.507	47.1643	47.3472	47.2067	46.9464
sp|P59226|H3.1_K36me1	4.18492	6.14143	2.95032	4.51373	3.74769	2.27741	2.74166
sp|P59226|H3.1_K36me2	0.616424	1.21846	1.10897	1.07868	1.23314	0.841801	1.09447
	P_value_marks
	7ds.cR	7ds.cS	7ds.NaB-cR	7ds.NaB-cS	7ds.TSA-cR	7ds.TSA-cS	cR.cS	cR.NaB-cR	cR.NaB-cS	cR.TSA-cR	cR.TSA-cS	cS.NaB-cR	cS.NaB-cS	cS.TSA-cR	cS.TSA-cS	NaB-cR.NaB-cS	NaB-cR.TSA-cR	NaB-cR.TSA-cS	NaB-cS.TSA-cR	NaB-cS.TSA-cS	TSA-cR.TSA-cS
sp|P59226|H3.1_K27	0.170845	0.0436156	0.8824	0.219889	0.00346129	0.0103985	0.0225909	0.25837	0.0561052	0.0460602	0.0339497	0.267904	0.785828	0.463082	0.678023	0.436954	0.419154	0.339774	0.846086	0.991094	0.630796
sp|P59226|H3.1_K27ac	0.9572	0.466961	0.684938	0.687688	0.156111	0.20055	0.601563	0.796572	0.80227	0.288523	0.33683	0.551335	0.503013	0.224674	0.344605	0.97612	0.0597518	0.116407	0.0411418	0.09052	0.806102
sp|P59226|H3.1_K27me1	0.890198	0.0520071	0.246346	0.261337	0.000233702	0.0103995	0.0680444	0.288714	0.308212	0.00167608	0.0212933	0.400251	0.36048	0.0707872	0.711239	0.949351	0.0127924	0.20153	0.00968717	0.171995	0.0745444
sp|P59226|H3.1_K27me2	0.539063	0.0238647	0.595286	0.33877	4.1091e-07	0.00142439	0.0789784	0.40028	0.265369	0.0314303	0.0503315	0.277898	0.381343	0.0929139	0.52485	0.787522	0.0469958	0.134795	0.0517794	0.174982	0.110685
sp|P59226|H3.1_K27me3	0.0928188	0.912444	0.290321	0.337082	0.80191	0.718664	0.0842197	0.411998	0.291286	0.079338	0.107985	0.307039	0.364848	0.952342	0.738649	0.837929	0.267203	0.390472	0.309689	0.472739	0.634413
sp|P59226|H3.1_K36	0.090709	0.361988	0.376406	0.749711	0.000107676	0.15203	0.047885	0.322972	0.119524	0.0279081	0.0397794	0.216175	0.389446	0.173374	0.773315	0.559172	0.0585078	0.155011	0.0575802	0.254021	0.205308
sp|P59226|H3.1_K36me1	0.228837	0.0592291	0.953928	0.438471	0.000319638	0.017844	0.0441808	0.349143	0.135638	0.0217373	0.0343622	0.214336	0.38699	0.229909	0.78661	0.590793	0.0544912	0.148119	0.0644616	0.252597	0.277052
sp|P59226|H3.1_K36me2	0.0211874	0.0147955	0.00547322	0.00344042	0.039135	0.00646258	0.683675	0.445885	0.975366	0.135119	0.673439	0.725395	0.656954	0.160021	0.983857	0.339413	0.067263	0.658268	0.0437854	0.633287	0.0900047

## Sheet: 2.3.1._H3-H4_marks
H3.1/H3.3_K18-R26	Relative abundance of modified forms_marks
	7ds	cR	cS	NaB-cR	NaB-cS	TSA-cR	TSA-cS
sp|P59226||P59169|H3.1/H3.3_K18	35.3068	40.716	37.8912	40.7132	38.5119	39.5473	38.6837
sp|P59226||P59169|H3.1/H3.3_K18ac	14.6997	9.04182	12.2431	9.18735	11.3692	10.491	11.2816
sp|P59226||P59169|H3.1/H3.3_K23	42.4959	45.3748	43.384	45.0975	44.6533	44.9234	43.5054
sp|P59226||P59169|H3.1/H3.3_K23ac	7.49754	4.86738	6.4817	5.00201	5.46562	5.03821	6.52919
	P_value_marks
	7ds.cR	7ds.cS	7ds.NaB-cR	7ds.NaB-cS	7ds.TSA-cR	7ds.TSA-cS	cR.cS	cR.NaB-cR	cR.NaB-cS	cR.TSA-cR	cR.TSA-cS	cS.NaB-cR	cS.NaB-cS	cS.TSA-cR	cS.TSA-cS	NaB-cR.NaB-cS	NaB-cR.TSA-cR	NaB-cR.TSA-cS	NaB-cS.TSA-cR	NaB-cS.TSA-cS	TSA-cR.TSA-cS
sp|P59226||P59169|H3.1/H3.3_K18	0.031433	0.00817296	0.00247498	0.0389139	0.000297916	0.00540043	0.187442	0.967342	0.348776	0.606333	0.359102	0.0492106	0.590915	0.0191244	0.349565	0.203732	0.396596	0.174099	0.40824	0.894532	0.33476
sp|P59226||P59169|H3.1/H3.3_K18ac	0.0411117	0.00664894	0.0074642	0.0553825	0.000167165	0.00925166	0.148711	0.938445	0.282175	0.435722	0.27487	0.0564767	0.524997	0.0196807	0.331411	0.195474	0.321204	0.164516	0.483602	0.948078	0.388114
sp|P59226||P59169|H3.1/H3.3_K23	0.0164515	0.414072	0.0115337	0.00806402	0.00594635	0.17461	0.136413	0.89228	0.554101	0.876764	0.0881791	0.146659	0.19614	0.129343	0.874137	0.628438	0.993188	0.0797183	0.574221	0.0691987	0.0485168
sp|P59226||P59169|H3.1/H3.3_K23ac	0.0319918	0.365312	0.0145147	0.00580234	0.00886281	0.189489	0.172078	0.872261	0.467879	0.820121	0.109077	0.172645	0.284848	0.169532	0.968243	0.506767	0.945975	0.0808228	0.511086	0.0896673	0.0647677
H3.1/H3.3_K9-R17	Relative abundance of modified forms_marks
	7ds	cR	cS	NaB-cR	NaB-cS	TSA-cR	TSA-cS
sp|P59226||P59169|H3.1/H3.3_K9	26.4933	23.8932	24.2214	23.6721	24.9674	27.1228	24.7084
sp|P59226||P59169|H3.1/H3.3_K9ac	1.37506	1.06659	0.756748	0.888869	0.956631	0.550816	0.78851
sp|P59226||P59169|H3.1/H3.3_K9me1	8.02935	16.4553	22.4225	19.8713	18.5752	20.5778	21.3644
sp|P59226||P59169|H3.1/H3.3_K9me2	14.0649	7.25554	2.22832	5.28619	5.0999	1.59953	2.41857
sp|P59226||P59169|H3.1/H3.3_K14	33.1844	36.9652	38.0192	36.387	35.9702	35.6033	36.4786
sp|P59226||P59169|H3.1/H3.3_K14ac	16.853	14.3642	12.3519	13.8946	14.4307	14.5459	14.2415
	P_value_marks
	7ds.cR	7ds.cS	7ds.NaB-cR	7ds.NaB-cS	7ds.TSA-cR	7ds.TSA-cS	cR.cS	cR.NaB-cR	cR.NaB-cS	cR.TSA-cR	cR.TSA-cS	cS.NaB-cR	cS.NaB-cS	cS.TSA-cR	cS.TSA-cS	NaB-cR.NaB-cS	NaB-cR.TSA-cR	NaB-cR.TSA-cS	NaB-cS.TSA-cR	NaB-cS.TSA-cS	TSA-cR.TSA-cS
sp|P59226||P59169|H3.1/H3.3_K9	0.103041	0.266031	0.0811866	0.189717	0.741317	0.508436	0.724272	0.883706	0.39548	0.125261	0.687574	0.800108	0.712538	0.247863	0.894902	0.408089	0.126134	0.744852	0.276308	0.909707	0.434702
sp|P59226||P59169|H3.1/H3.3_K9ac	0.112608	0.00095409	0.00113795	0.0019779	0.000216526	0.000122632	0.0856192	0.32329	0.569755	0.00683192	0.101994	0.16475	0.0580676	0.0474235	0.724035	0.357752	0.00761455	0.137421	0.00501282	0.0196442	0.0255723
sp|P59226||P59169|H3.1/H3.3_K9me1	0.0133532	0.000103756	0.00127938	2.57826e-06	0.000446871	0.000216661	0.113759	0.309743	0.456519	0.223433	0.177742	0.347489	0.0664765	0.470204	0.604394	0.532881	0.77055	0.609534	0.294072	0.176424	0.815062
sp|P59226||P59169|H3.1/H3.3_K9me2	0.123723	0.0203983	0.0122179	0.0372543	9.76361e-06	0.0310939	0.0797134	0.4819	0.489378	0.0129725	0.119117	0.140668	0.173244	0.511477	0.906198	0.9336	0.00545265	0.208061	0.0269083	0.244487	0.466455
sp|P59226||P59169|H3.1/H3.3_K14	0.0604431	0.00618401	0.0390413	0.0182763	0.064147	0.0213881	0.239977	0.876277	0.852195	0.745226	0.977109	0.275751	0.111394	0.115146	0.173464	0.675423	0.60283	0.873236	0.797355	0.739258	0.655809
sp|P59226||P59169|H3.1/H3.3_K14ac	0.066406	0.00956665	0.0473185	0.015152	0.0682339	0.0246773	0.238955	0.909681	0.754084	0.692648	0.954963	0.260277	0.106488	0.105692	0.162424	0.621296	0.583057	0.843017	0.840236	0.708286	0.663222
H4_G4-R17	Relative abundance of modified forms_marks
	7ds	cR	cS	NaB-cR	NaB-cS	TSA-cR	TSA-cS
sp|P59259|H4_K5	23.8715	24.0675	23.6222	24.0739	23.8745	22.8557	23.3162
sp|P59259|H4_K5ac	0.92043	0.842659	1.14282	0.836744	0.966479	1.64182	1.32718
sp|P59259|H4_K8	23.1974	23.5441	22.9702	23.5688	23.2778	21.9893	22.5564
sp|P59259|H4_K8ac	1.87301	1.54264	2.12014	1.5038	1.79113	3.19533	2.57547
sp|P59259|H4_K12	23.1974	23.5441	22.9702	23.5688	23.2778	21.9893	22.5564
sp|P59259|H4_12ac	1.87301	1.54264	2.12014	1.5038	1.79113	3.19533	2.57547
sp|P59259|H4_K16	18.7276	20.2198	18.9271	20.1166	19.1687	18.296	18.7777
sp|P59259|H4_K16ac	6.33961	4.69658	6.12714	4.82756	5.85241	6.83723	6.3151
	P_value_marks
	7ds.cR	7ds.cS	7ds.NaB-cR	7ds.NaB-cS	7ds.TSA-cR	7ds.TSA-cS	cR.cS	cR.NaB-cR	cR.NaB-cS	cR.TSA-cR	cR.TSA-cS	cS.NaB-cR	cS.NaB-cS	cS.TSA-cR	cS.TSA-cS	NaB-cR.NaB-cS	NaB-cR.TSA-cR	NaB-cR.TSA-cS	NaB-cS.TSA-cR	NaB-cS.TSA-cS	TSA-cR.TSA-cS
sp|P59259|H4_K5	0.946588	0.154678	0.490963	0.72987	1.29936e-05	0.00264153	0.314223	0.779018	0.815202	0.0120591	0.0799572	0.0978618	0.270887	0.0128833	0.284923	0.425209	5.90949e-05	0.00294707	0.000213806	0.0137478	0.0152755
sp|P59259|H4_K5ac	0.646227	0.108665	0.489292	0.698409	1.19576e-05	0.00127448	0.195366	0.986447	0.528207	0.0207774	0.0672175	0.0831816	0.278946	0.0148764	0.242497	0.386658	0.00200633	0.0114382	0.00229589	0.0275515	0.0168748
sp|P59259|H4_K8	0.654607	0.292307	0.237979	0.897045	6.78236e-05	0.0101393	0.309249	0.813328	0.726312	0.0134752	0.076883	0.108131	0.322378	0.0132773	0.26328	0.386194	0.000175402	0.0052326	0.000343112	0.0199459	0.0282141
sp|P59259|H4_K8ac	0.423673	0.423655	0.207016	0.710975	4.1237e-06	0.0105114	0.261096	0.934865	0.564586	0.0284559	0.0803978	0.124872	0.372379	0.0280292	0.254032	0.380897	0.00327354	0.0148855	0.00274696	0.0304197	0.0503897
sp|P59259|H4_K12	0.654607	0.292307	0.237979	0.897045	6.78236e-05	0.0101393	0.309249	0.813328	0.726312	0.0134752	0.076883	0.108131	0.322378	0.0132773	0.26328	0.386194	0.000175402	0.0052326	0.000343112	0.0199459	0.0282141
sp|P59259|H4_12ac	0.423673	0.423655	0.207016	0.710975	4.1237e-06	0.0105114	0.261096	0.934865	0.564586	0.0284559	0.0803978	0.124872	0.372379	0.0280292	0.254032	0.380897	0.00327354	0.0148855	0.00274696	0.0304197	0.0503897
sp|P59259|H4_K16	0.15979	0.777641	0.0639181	0.400958	0.282905	0.952184	0.225994	0.968521	0.329013	0.0834941	0.177688	0.135117	0.681658	0.33453	0.847005	0.227728	0.0267826	0.0853838	0.160044	0.515088	0.37574
sp|P59259|H4_K16ac	0.149829	0.702872	0.0710908	0.346669	0.242479	0.94634	0.214049	0.891254	0.283829	0.0897082	0.161315	0.146089	0.711189	0.314505	0.781491	0.212448	0.0328493	0.0862961	0.131941	0.469331	0.375156

## Sheet: 2.3.1._H3-H4_forms
	Relative abundance of modified forms									P_value
	7ds	cR	cS	NaB-cR	NaB-cS	TSA-cR	TSA-cS			7ds.cR	7ds.cS	7ds.NaB-cR	7ds.NaB-cS	7ds.TSA-cR	7ds.TSA-cS	cR.cS	cR.NaB-cR	cR.TSA-cR	cS.NaB-cS	cS.TSA-cS	NaB-cR.NaB-cS	NaB-cR.TSA-cR	NaB-cS.TSA-cS	TSA-cR.TSA-cS
sp|P59169|H3.3_K27K36K37	27.7394	16.2522	18.3828	18.1258	17.7578	17.7984	20.4781		sp|P59169|H3.3_K27K36K37	0.000671654	5.34897e-05	5.24798e-05	0.00336639	0.000203427	0.000858342	0.18383	0.343049	0.213979	0.758756	0.0968913	0.971219	0.635869	0.199976	0.140199
sp|P59169|H3.3_K27K36acK37	1.24336	0.622706	0.817625	0.69662	0.825713	0.910029	1.04372		sp|P59169|H3.3_K27K36acK37	0.0245126	0.00795471	0.00930131	0.0143194	0.0204617	0.102707	0.286107	0.712759	0.132088	0.9849	0.113478	0.389719	0.132381	0.144775	0.386787
sp|P59169|H3.3_K27K36me1K37	7.75943	9.13907	8.04452	9.05172	8.90009	6.30959	7.08541		sp|P59169|H3.3_K27K36me1K37	0.524921	0.731588	0.624882	0.564961	0.00272033	0.0515125	0.448274	0.91393	0.0235437	0.480066	0.347305	0.977202	0.024075	0.0747444	0.0979113
sp|P59169|H3.3_K27K36me2K37	7.38609	5.37389	8.56986	5.43117	7.58047	7.36541	7.70284		sp|P59169|H3.3_K27K36me2K37	0.240689	0.723463	0.127892	0.709832	0.467045	0.717378	0.202574	0.995496	0.309451	0.564989	0.54953	0.245884	0.182391	0.834431	0.574312
sp|P59169|H3.3_K27acK36K37	0.358223	0.436751	0.617913	0.481364	0.596381	1.12653	1.00114		sp|P59169|H3.3_K27acK36K37	0.858176	0.128248	0.867044	0.13731	0.00199514	0.00153625	0.282701	0.784821	0.0221264	0.813295	0.0183496	0.242791	0.00144794	0.00527842	0.32624
sp|P59169|H3.3_K27acK36acK37	0.758418	0.193523	0.291538	0.203201	0.273334	0.443972	0.479004		sp|P59169|H3.3_K27acK36acK37	0.0101481	0.00873606	0.0119278	0.0130051	0.0355625	0.0543315	0.385276	0.940801	0.0826629	0.870364	0.148488	0.564204	0.102225	0.159388	0.760611
sp|P59169|H3.3_K27acK36me2K37	0.334127	0.300363	0.636266	0.345088	0.425587	0.828316	0.657426		sp|P59169|H3.3_K27acK36me2K37	0.580951	0.153742	0.710514	0.750894	0.0172356	0.051056	0.156933	0.79851	0.0594165	0.271036	0.865039	0.54826	0.0215837	0.124028	0.142406
sp|P59169|H3.3_K27me1K36K37	19.2861	31.5643	23.9035	30.7254	29.6016	21.8685	23.5443		sp|P59169|H3.3_K27me1K36K37	0.0186195	0.144193	0.0263092	0.00728257	0.103473	0.0607728	0.156312	0.886202	0.0570404	0.199199	0.996142	0.876762	0.0961692	0.132967	0.569642
sp|P59169|H3.3_K27me1K36acK37	0.339872	0.580931	0.515568	0.544638	0.548813	0.405641	0.595218		sp|P59169|H3.3_K27me1K36acK37	0.404739	0.50098	0.480687	0.449406	0.754656	0.3537	0.535717	0.737191	0.0272123	0.78339	0.389207	0.906575	0.2536	0.618784	0.0417826
sp|P59169|H3.3_K27me1K36me1K37	5.49348	11.7642	6.97737	9.80211	8.28305	6.04833	6.80994		sp|P59169|H3.3_K27me1K36me1K37	0.0622478	0.252174	0.0798014	0.0587938	0.2881	0.108151	0.163443	0.617434	0.0929529	0.469327	0.965264	0.593655	0.133342	0.354566	0.298225
sp|P59169|H3.3_K27me1K36me2K37	1.41922	4.35226	4.77107	3.37812	4.32206	4.05893	4.21045		sp|P59169|H3.3_K27me1K36me2K37	0.000589962	2.64446e-05	0.0329389	0.000176617	0.000734383	5.87599e-05	0.479975	0.390382	0.892469	0.484212	0.400844	0.369162	0.384797	0.997251	0.789217
sp|P59169|H3.3_K27me2K36K37	17.0151	13.5148	16.128	14.4784	13.3016	20.6685	16.1724		sp|P59169|H3.3_K27me2K36K37	0.185771	0.673113	0.238214	0.235054	0.0244032	0.629953	0.425567	0.795011	0.0468792	0.470893	0.938347	0.825849	0.0468595	0.385079	0.0796723
sp|P59169|H3.3_K27me2K36me1K37	3.62962	2.30721	4.11424	2.40663	3.03742	4.44722	4.45857		sp|P59169|H3.3_K27me2K36me1K37	0.168113	0.714747	0.208859	0.273307	0.250623	0.329068	0.146781	0.932653	0.0797151	0.282763	0.717609	0.516782	0.0998004	0.107695	0.975121
sp|P59169|H3.3_K27me3K36K37	6.74343	2.9948	5.34236	3.64941	3.83582	6.93448	5.18267		sp|P59169|H3.3_K27me3K36K37	0.0994506	0.482599	0.151965	0.167931	0.500168	0.385693	0.205857	0.709487	0.0689735	0.409308	0.967441	0.88471	0.10475	0.405606	0.238914
sp|P59169|H3.3_K27me3K36me1K37	0.494127	0.602977	0.88741	0.680369	0.710371	0.786126	0.578795		sp|P59169|H3.3_K27me3K36me1K37	0.913759	0.186048	0.796286	0.558332	0.336223	0.918175	0.276805	0.767292	0.405472	0.410334	0.285476	0.83802	0.560723	0.616469	0.415306
	7ds	cR	cS	NaB-cR	NaB-cS	TSA-cR	TSA-cS			7ds.cR	7ds.cS	7ds.NaB-cR	7ds.NaB-cS	7ds.TSA-cR	7ds.TSA-cS	cR.cS	cR.NaB-cR	cR.TSA-cR	cS.NaB-cS	cS.TSA-cS	NaB-cR.NaB-cS	NaB-cR.TSA-cR	NaB-cS.TSA-cS	TSA-cR.TSA-cS
sp|P59226||P59169|H3.1/H3.3_K18K23	63.7596	76.6347	68.6645	75.7086	71.5232	74.3231	71.098		sp|P59226||P59169|H3.1/H3.3_K18K23	0.0254377	0.0512426	0.00805727	0.00592515	0.000312648	0.0095622	0.093814	0.883364	0.596797	0.235751	0.285978	0.184462	0.651341	0.967167	0.168447
sp|P59226||P59169|H3.1/H3.3_K18K23ac	6.89703	5.24724	7.10099	5.86278	5.66162	4.71082	6.31023		sp|P59226||P59169|H3.1/H3.3_K18K23ac	0.0903554	0.842626	0.162475	0.283849	0.0224212	0.39215	0.11269	0.490161	0.604801	0.289328	0.454196	0.871597	0.20124	0.564051	0.0800609
sp|P59226||P59169|H3.1/H3.3_K18acK23	21.2931	13.979	18.3348	14.3075	17.8648	15.6219	15.9141		sp|P59226||P59169|H3.1/H3.3_K18acK23	0.0346178	0.016537	0.0105031	0.12666	4.53727e-06	0.00238467	0.122287	0.880971	0.457192	0.825993	0.0907595	0.150001	0.44286	0.33753	0.781255
sp|P59226||P59169|H3.1/H3.3_K18acK23ac	8.05022	4.13909	5.89967	4.1212	4.95038	5.34423	6.67766		sp|P59226||P59169|H3.1/H3.3_K18acK23ac	0.0597921	0.121438	0.00587426	0.0162995	0.012906	0.201719	0.281145	0.995531	0.392428	0.401594	0.512239	0.391106	0.186097	0.0985668	0.130145
	7ds	cR	cS	NaB-cR	NaB-cS	TSA-cR	TSA-cS			7ds.cR	7ds.cS	7ds.NaB-cR	7ds.NaB-cS	7ds.TSA-cR	7ds.TSA-cS	cR.cS	cR.NaB-cR	cR.TSA-cR	cS.NaB-cS	cS.TSA-cS	NaB-cR.NaB-cS	NaB-cR.TSA-cR	NaB-cS.TSA-cS	TSA-cR.TSA-cS
sp|P59226|H3.1_K27K36K37	9.89582	13.4431	7.42155	10.3123	7.99148	7.88594	7.74273		sp|P59226|H3.1_K27K36K37	0.200937	0.039665	0.75142	0.171225	0.00577761	0.00969374	0.0216228	0.26009	0.0448077	0.853	0.629037	0.451464	0.507692	0.891238	0.668582
sp|P59226|H3.1_K27K36me1K37	1.70938	3.175	1.36675	2.29376	1.69172	1.38118	1.32472		sp|P59226|H3.1_K27K36me1K37	0.124054	0.105149	0.552532	0.663692	0.064988	0.0551488	0.0406461	0.321268	0.0558696	0.513006	0.990909	0.436641	0.194394	0.496251	0.644352
sp|P59226|H3.1_K27acK36K37	0.770719	0.83675	0.998174	0.971626	0.94015	1.15017	1.13147		sp|P59226|H3.1_K27acK36K37	0.957235	0.467359	0.685803	0.68868	0.15602	0.200483	0.60178	0.797205	0.288256	0.502724	0.344583	0.975886	0.0597853	0.0904249	0.806151
sp|P59226|H3.1_K27me1K36K37	46.4802	46.0132	29.936	38.7969	39.3828	17.3482	26.2542		sp|P59226|H3.1_K27me1K36K37	0.655626	0.0370661	0.131015	0.208743	8.43259e-05	0.0048706	0.0938203	0.309777	0.00227268	0.357687	0.642616	0.840627	0.0116507	0.147882	0.0671792
sp|P59226|H3.1_K27me1K36me1K37	5.84922	8.54444	3.53653	6.08855	5.07068	2.4152	3.34756		sp|P59226|H3.1_K27me1K36me1K37	0.322346	0.0535825	0.822303	0.35917	0.00089343	0.0277331	0.0446137	0.363097	0.0149599	0.338822	0.940433	0.688954	0.0507677	0.277286	0.225817
sp|P59226|H3.1_K27me1K36me2K37	1.23527	2.51349	2.29288	2.29871	2.59206	1.6957	2.22643		sp|P59226|H3.1_K27me1K36me2K37	0.0213578	0.0148788	0.00542729	0.00343969	0.0389585	0.00648912	0.684135	0.445117	0.1351	0.657675	0.984756	0.338638	0.0675123	0.633288	0.0902997
sp|P59226|H3.1_K27me2K36K37	24.161	20.3724	43.7327	31.3879	34.0786	57.7906	48.328		sp|P59226|H3.1_K27me2K36K37	0.581235	0.0250319	0.502775	0.286168	3.94128e-06	0.00197171	0.0666262	0.372145	0.0217796	0.387784	0.549478	0.802179	0.0374841	0.174579	0.0950454
sp|P59226|H3.1_K27me3K36K37	9.10568	4.45811	9.75876	7.0964	7.37844	9.63151	8.94418		sp|P59226|H3.1_K27me3K36K37	0.0841908	0.959147	0.287066	0.317856	0.715172	0.75292	0.0781341	0.382812	0.0678967	0.360617	0.802498	0.876108	0.248226	0.426386	0.603264
sp|P59226|H3.1_K27me3K36me1K37	0.792747	0.643451	0.956683	0.753811	0.874092	0.701519	0.70068		sp|P59226|H3.1_K27me3K36me1K37	0.358746	0.558719	0.448414	0.99125	0.37252	0.502403	0.245966	0.78457	0.638693	0.5964	0.335683	0.491345	0.852876	0.544967	0.927144
	7ds	cR	cS	NaB-cR	NaB-cS	TSA-cR	TSA-cS			7ds.cR	7ds.cS	7ds.NaB-cR	7ds.NaB-cS	7ds.TSA-cR	7ds.TSA-cS	cR.cS	cR.NaB-cR	cR.TSA-cR	cS.NaB-cS	cS.TSA-cS	NaB-cR.NaB-cS	NaB-cR.TSA-cR	NaB-cS.TSA-cS	TSA-cR.TSA-cS
sp|P59226||P59169|H3.1/H3.3_K9K14	26.3816	28.0106	30.5198	28.3937	29.2818	31.8909	29.4812		sp|P59226||P59169|H3.1/H3.3_K9K14	0.951406	0.30764	0.494314	0.193587	0.130789	0.53774	0.384181	0.630993	0.188792	0.739753	0.811723	0.770615	0.337046	0.998909	0.566277
sp|P59226||P59169|H3.1/H3.3_K9K14ac	26.6676	21.248	18.1102	19.1867	21.0637	22.4739	20.6967		sp|P59226||P59169|H3.1/H3.3_K9K14ac	0.00393109	0.0137513	0.00276084	0.0013346	0.0442542	0.0125327	0.347031	0.531599	0.217532	0.203733	0.34125	0.218462	0.0902705	0.678996	0.277533
sp|P59226||P59169|H3.1/H3.3_K9acK14	0.554152	0.692826	0.580388	0.669309	0.725167	0.45659	0.506498		sp|P59226||P59169|H3.1/H3.3_K9acK14	0.0550647	0.80732	0.14708	0.0369501	0.0412301	0.439671	0.351291	0.910797	0.00447116	0.154822	0.428781	0.526955	0.0182234	0.0563617	0.598891
sp|P59226||P59169|H3.1/H3.3_K9acK14ac	2.20025	1.48891	0.937718	1.11032	1.19768	0.639194	1.08012		sp|P59226||P59169|H3.1/H3.3_K9acK14ac	0.0681658	0.00113421	0.00104592	0.000332915	0.00145477	0.000216896	0.0979602	0.277826	0.014147	0.13056	0.400807	0.54464	0.0349008	0.289744	0.0448341
sp|P59226||P59169|H3.1/H3.3_K9me1K14	13.5428	28.687	40.0254	33.6614	31.7308	35.5281	36.9448		sp|P59226||P59169|H3.1/H3.3_K9me1K14	0.0246058	0.000124844	0.00169677	5.36989e-06	0.000574745	0.000127915	0.114243	0.394335	0.257568	0.03832	0.364177	0.576675	0.649687	0.143603	0.891796
sp|P59226||P59169|H3.1/H3.3_K9me1K14ac	2.47861	4.89689	5.31714	6.3249	5.71316	5.8005	6.37584		sp|P59226||P59169|H3.1/H3.3_K9me1K14ac	0.00573608	0.00189613	0.00252855	0.000247821	0.000835677	0.0033018	0.49064	0.168144	0.228506	0.597044	0.404027	0.563745	0.679164	0.601328	0.712358
sp|P59226||P59169|H3.1/H3.3_K9me2K14	25.7867	13.6187	4.15618	9.46223	9.3733	2.99697	4.57501		sp|P59226||P59169|H3.1/H3.3_K9me2K14	0.109978	0.0172211	0.00862251	0.0309966	1.69569e-06	0.0275564	0.076001	0.429	0.0138246	0.171531	0.890033	0.995862	0.00703174	0.251116	0.458659
sp|P59226||P59169|H3.1/H3.3_K9me2K14ac	2.38834	1.35713	0.353149	1.19149	0.914376	0.213772	0.339896		sp|P59226||P59169|H3.1/H3.3_K9me2K14ac	0.241447	0.0256143	0.0470977	0.0682447	0.000627746	0.0391184	0.0880584	0.867777	0.0129149	0.162533	0.950887	0.557635	0.00151547	0.194841	0.509683
	7ds	cR	cS	NaB-cR	NaB-cS	TSA-cR	TSA-cS			7ds.cR	7ds.cS	7ds.NaB-cR	7ds.NaB-cS	7ds.TSA-cR	7ds.TSA-cS	cR.cS	cR.NaB-cR	cR.TSA-cR	cS.NaB-cS	cS.TSA-cS	NaB-cR.NaB-cS	NaB-cR.TSA-cR	NaB-cS.TSA-cS	TSA-cR.TSA-cS
sp|P59259|H4_K5K8K12K16	68.2218	74.4733	67.212	73.9581	69.1923	62.6953	66.3582		sp|P59259|H4_K5K8K12K16	0.22132	0.785019	0.103159	0.577374	0.0164389	0.490172	0.20228	0.928734	0.0668723	0.535381	0.833767	0.232302	0.0147715	0.351001	0.14111
sp|P59259|H4_K5K8K12K16ac	16.8966	12.8341	16.0364	13.5133	16.183	13.7397	14.2363		sp|P59259|H4_K5K8K12K16ac	0.0770069	0.273789	0.0472759	0.299299	0.051364	0.00632601	0.167585	0.730075	0.622939	0.883522	0.175312	0.137218	0.863055	0.109014	0.750088
sp|P59259|H4_K5K8acK12K16/K5acK8K12K16/K5K8K12acK16	5.96378	5.93454	7.3276	6.02118	6.57012	8.35057	7.20356		sp|P59259|H4_K5K8acK12K16/K5acK8K12K16/K5K8K12acK16	0.464636	0.0907197	0.323017	0.907255	0.000599853	0.014833	0.180879	0.890216	0.0514585	0.191642	0.855791	0.35371	0.00537201	0.158061	0.00914172
sp|P59259|H4_K5K8acK12K16ac/K5K8K12acK16ac	5.35082	3.87656	5.02093	3.80976	4.66935	6.87709	5.93893		sp|P59259|H4_K5K8acK12K16ac/K5K8K12acK16ac	0.231873	0.904764	0.136609	0.480678	0.0269115	0.21685	0.292696	0.972006	0.0384193	0.670703	0.293729	0.294956	0.0116117	0.0906094	0.17888
sp|P59259|H4_K5acK8acK12K16/K5acK8K12acK16/K5K8acK12acK16	0.485209	0.751977	1.09786	0.665965	0.825291	1.63812	1.18481		sp|P59259|H4_K5acK8acK12K16/K5acK8K12acK16/K5K8acK12acK16	0.573505	0.0138112	0.939742	0.125766	0.000343245	0.00191565	0.146239	0.669337	0.0127913	0.142232	0.606989	0.292248	0.00155959	0.0216352	0.00475808
sp|P59259|H4_K5acK8K12acK16ac/K5acK8acK12K16ac/K5K8acK12acK16ac	1.97156	1.33512	2.02942	1.30448	1.63721	3.97925	3.11067		sp|P59259|H4_K5acK8K12acK16ac/K5acK8acK12K16ac/K5K8acK12acK16ac	0.298061	0.757036	0.173974	0.526481	0.000130339	0.00820453	0.272003	0.9692	0.0186694	0.478115	0.100856	0.472363	0.00385959	0.0256435	0.10929
sp|P59259|H4_K5acK8acK12acK16	0.045468	0.0741804	0.131784	0.0680132	0.112651	0.234677	0.166657		sp|P59259|H4_K5acK8acK12acK16	0.306593	0.0116181	0.386669	0.0152838	0.0067181	0.00484744	0.244111	0.889217	0.0366003	0.667515	0.419073	0.288846	0.0233239	0.15222	0.0121118
sp|P59259|H4_K5acK8acK12acK16ac	1.06477	0.720153	1.14408	0.659211	0.810031	2.4853	1.80083		sp|P59259|H4_K5acK8acK12acK16ac	0.440976	0.748474	0.193133	0.401861	0.000268158	0.0154967	0.394616	0.878034	0.0387108	0.409457	0.226632	0.59402	0.00456577	0.0242354	0.115882

## Sheet: CTR merged data
H3.3_K27-R40	Relative abundance of modified forms_marks
	7ds	CTR	cR	cS
sp|P59169|H3.3_K27	22.0368	17.4207	15.6096	17.7204
sp|P59169|H3.3_K27ac	0.731177	0.783468	0.458702	0.7736
sp|P59169|H3.3_K27me1	13.3005	18.3238	23.7861	17.7568
sp|P59169|H3.3_K27me2	10.2975	9.78776	7.75055	9.95787
sp|P59169|H3.3_K27me3	3.62574	3.08145	1.74567	3.05685
sp|P59169|H3.3_K36	35.5344	32.3333	32.6298	32.7018
sp|P59169|H3.3_K36ac	1.14305	0.837454	0.716525	0.830246
sp|P59169|H3.3_K36me1	8.70672	10.4428	12.3272	10.2389
sp|P59169|H3.3_K36me2	4.6241	6.98938	4.97589	6.96346
	P_value_marks
	7ds.CTR	7ds.cR	7ds.cS	CTR.cR	CTR.cS	cR.cS
sp|P59169|H3.3_K27	0.000237377	0.00987454	0.00145487	0.24343	0.827842	0.213129
sp|P59169|H3.3_K27ac	0.80464	0.233932	0.879464	0.19212	0.948191	0.218196
sp|P59169|H3.3_K27me1	0.0242384	0.0174875	0.0616459	0.179802	0.821699	0.149676
sp|P59169|H3.3_K27me2	0.72679	0.152636	0.800804	0.312276	0.954181	0.30167
sp|P59169|H3.3_K27me3	0.387187	0.0961685	0.442778	0.187905	0.96668	0.209378
sp|P59169|H3.3_K36	0.000691761	0.00203677	0.000712856	0.804731	0.793306	0.62442
sp|P59169|H3.3_K36ac	0.0417575	0.026883	0.0396013	0.29687	0.863399	0.350647
sp|P59169|H3.3_K36me1	0.0424373	0.061884	0.0666736	0.316526	0.777559	0.250837
sp|P59169|H3.3_K36me2	0.000513968	0.838089	0.00528041	0.185303	0.938059	0.203215
H3.1/H3.3_K18-R26	Relative abundance of modified forms_marks
	7ds	CTR	cR	cS
sp|P59226||P59169|H3.1/H3.3_K18	35.3068	38.5062	40.716	37.8912
sp|P59226||P59169|H3.1/H3.3_K18ac	14.6997	11.5463	9.04182	12.2431
sp|P59226||P59169|H3.1/H3.3_K23	42.4959	43.5701	45.3748	43.384
sp|P59226||P59169|H3.1/H3.3_K23ac	7.49754	6.3774	4.86738	6.4817
	P_value_marks
	7ds.CTR	7ds.cR	7ds.cS	CTR.cR	CTR.cS	cR.cS
sp|P59226||P59169|H3.1/H3.3_K18	0.0023823	0.031433	0.00817296	0.304066	0.339576	0.187442
sp|P59226||P59169|H3.1/H3.3_K18ac	0.00205097	0.0411117	0.00664894	0.225386	0.329631	0.148711
sp|P59226||P59169|H3.1/H3.3_K23	0.232955	0.0164515	0.414072	0.146156	0.828754	0.136413
sp|P59226||P59169|H3.1/H3.3_K23ac	0.193264	0.0319918	0.365312	0.147563	0.923655	0.172078
H3.1_K27-R40	Relative abundance of modified forms_marks
	7ds	CTR	cR	cS
sp|P59226|H3.1_K27	5.79916	4.64789	8.08867	4.25624
sp|P59226|H3.1_K27ac	0.384604	0.449611	0.40563	0.482773
sp|P59226|H3.1_K27me1	26.763	17.6469	27.9653	17.3376
sp|P59226|H3.1_K27me2	12.0568	20.9264	9.87591	21.1516
sp|P59226|H3.1_K27me36	4.94183	5.19709	2.48019	5.2055
sp|P59226|H3.1_K36	45.2533	46.7942	43.8244	47.507
sp|P59226|H3.1_K36me1	4.18492	3.21028	6.14143	2.95032
sp|P59226|H3.1_K36me2	0.616424	1.1276	1.21846	1.10897
	P_value_marks
	7ds.CTR	7ds.cR	7ds.cS	CTR.cR	CTR.cS	cR.cS
sp|P59226|H3.1_K27	0.157307	0.170845	0.0436156	0.0454225	0.63138	0.0225909
sp|P59226|H3.1_K27ac	0.611548	0.9572	0.466961	0.733367	0.685121	0.601563
sp|P59226|H3.1_K27me1	0.0389998	0.890198	0.0520071	0.0606473	0.932659	0.0680444
sp|P59226|H3.1_K27me2	0.0115692	0.539063	0.0238647	0.0796808	0.974156	0.0789784
sp|P59226|H3.1_K27me3	0.855292	0.0928188	0.912444	0.0809946	0.979574	0.0842197
sp|P59226|H3.1_K36	0.616153	0.090709	0.361988	0.0628054	0.745002	0.047885
sp|P59226|H3.1_K36me1	0.122157	0.228837	0.0592291	0.0670172	0.684966	0.0441808
sp|P59226|H3.1_K36me2	0.011805	0.0211874	0.0147955	0.763229	0.906555	0.683675
H3.1/H3.3_K9-R17	Relative abundance of modified forms_marks
	7ds	CTR	cR	cS
sp|P59226||P59169|H3.1/H3.3_K9	26.4933	24.7083	23.8932	24.2214
sp|P59226||P59169|H3.1/H3.3_K9ac	1.37506	0.949334	1.06659	0.756748
sp|P59226||P59169|H3.1/H3.3_K9me1	8.02935	18.5488	16.4553	22.4225
sp|P59226||P59169|H3.1/H3.3_K9me2	14.0649	4.0958	7.25554	2.22832
sp|P59226||P59169|H3.1/H3.3_K14	33.1844	38.0156	36.9652	38.0192
sp|P59226||P59169|H3.1/H3.3_K14ac	16.853	13.6821	14.3642	12.3519
	P_value_marks
	7ds.CTR	7ds.cR	7ds.cS	CTR.cR	CTR.cS	cR.cS
sp|P59226||P59169|H3.1/H3.3_K9	0.0988622	0.103041	0.266031	0.760686	0.91403	0.724272
sp|P59226||P59169|H3.1/H3.3_K9ac	0.0592257	0.112608	0.00095409	0.565546	0.307283	0.0856192
sp|P59226||P59169|H3.1/H3.3_K9me1	0.0112695	0.0133532	0.000103756	0.646349	0.311076	0.113759
sp|P59226||P59169|H3.1/H3.3_K9me2	0.0574419	0.123723	0.0203983	0.374384	0.393856	0.0797134
sp|P59226||P59169|H3.1/H3.3_K14	0.0334591	0.0604431	0.00618401	0.647577	0.497365	0.239977
sp|P59226||P59169|H3.1/H3.3_K14ac	0.0388007	0.066406	0.00956665	0.626082	0.515085	0.238955
H4_G4-R17	Relative abundance of modified forms_marks
	7ds	CTR	cR	cS
sp|P59259|H4_K5	23.8715	23.6081	24.0675	23.6222
sp|P59259|H4_K5ac	0.92043	1.12461	0.842659	1.14282
sp|P59259|H4_K8	23.1974	22.9628	23.5441	22.9702
sp|P59259|H4_K8ac	1.87301	2.12187	1.54264	2.12014
sp|P59259|H4_K12	23.1974	22.9628	23.5441	22.9702
sp|P59259|H4_12ac	1.87301	2.12187	1.54264	2.12014
sp|P59259|H4_K16	18.7276	19.0019	20.2198	18.9271
sp|P59259|H4_K16ac	6.33961	6.09601	4.69658	6.12714
	P_value_marks
	7ds.CTR	7ds.cR	7ds.cS	CTR.cR	CTR.cS	cR.cS
sp|P59259|H4_K5	0.159736	0.946588	0.154678	0.337723	0.93053	0.314223
sp|P59259|H4_K5ac	0.0727317	0.646227	0.108665	0.202385	0.913934	0.195366
sp|P59259|H4_K8	0.281952	0.654607	0.292307	0.322385	0.93383	0.309249
sp|P59259|H4_K8ac	0.309122	0.423673	0.423655	0.240837	0.990548	0.261096
sp|P59259|H4_K12	0.281952	0.654607	0.292307	0.322385	0.93383	0.309249
sp|P59259|H4_12ac	0.309122	0.423673	0.423655	0.240837	0.990548	0.261096
sp|P59259|H4_K16	0.4963	0.15979	0.777641	0.243294	0.856886	0.225994
sp|P59259|H4_K16ac	0.49567	0.149829	0.702872	0.204089	0.968717	0.214049
H3_K27-R40	Relative abundance of modified forms_marks
	7ds	CTR	cR	cS
H3_K27	9.96892	9.65835	12.3763	9.0616
H3_K27ac	0.491872	0.585848	0.490761	0.6072
H3_K27me1	23.2437	17.915	24.5033	17.5001
H3_K27me2	11.6061	16.5084	9.48614	17.1081
H3_K27me3	4.62376	4.35668	2.33287	4.42632
H3_K36	42.799	41.12	37.8748	42.194
H3_K36ac	0.282966	0.329134	0.373149	0.295416
H3_K36me1	5.33307	6.06548	9.27215	5.57358
H3_K36me2	1.65066	3.46121	3.29052	3.23373
	P_value_marks
	7ds.CTR	7ds.cR	7ds.cS	CTR.cR	CTR.cS	cR.cS
H3_K27	0.679466	0.141167	0.345996	0.131421	0.655992	0.0599646
H3_K27ac	0.349286	0.92315	0.251848	0.581018	0.737653	0.522437
H3_K27me1	0.0974294	0.827047	0.109797	0.162316	0.901086	0.155213
H3_K27me2	0.0742325	0.333032	0.0866815	0.0551141	0.889691	0.0532039
H3_K27me3	0.620832	0.0667287	0.727711	0.0976461	0.967045	0.103054
H3_K36	0.0329455	0.00364046	0.0878067	0.0298427	0.55321	0.0118624
H3_K36ac	0.388021	0.471069	0.93704	0.717802	0.417696	0.490834
H3_K36me1	0.421575	0.0152054	0.903205	0.0431286	0.608967	0.019025
H3_K36me2	3.03425e-05	0.06905	0.00061562	0.852162	0.55809	0.94702
