# Supplementary material for: Unraveling Epigenetic Changes in A. thaliana Calli: Impact of HDAC Inhibitors
Source: Plants (Basel). 2023 Dec 15;12(24):4177. doi: 10.3390/plants12244177 (PMC10747063; doi:10.3390/plants12244177)
Supplement: Supplementary file 1 [file plants-12-04177-s001.zip › Supplementary TableS2.xlsx]

## Sheet: 2.2.3._H3K27-R40 marks
Table S2. Abundance of histone PTMs in 1-year-old calli.
H3_K27-R40	Relative abundace of modified forms_marks
	1y-cR	1y-cS
H3_K27	8.9323	9.46957
H3_K27me1	13.9077	13.7743
H3_K27me2	21.8372	21.7751
H3_K27me3	5.26563	4.87762
H3_K36	43.884	45.3796
H3_K36me1	5.65058	4.47352
H3_K36me2	0.52255	0.250292
	P_value_marks
	1y-cR.1y-cS
H3_K27	0.693153
H3_K27me1	0.847128
H3_K27me2	0.940754
H3_K27me3	0.204333
H3_K36	0.0959521
H3_K36me1	0.0332796
H3_K36me2	0.244617

## Sheet: 2.3.2._H3-H4_marks
H3.1/H3.3_K18-R26	Relative abundace of modified forms_marks
	1y-cR	1y-cS
sp|P59226||P59169|H3.1/H3.3_K18	38.92	33.2733
sp|P59226||P59169|H3.1/H3.3_K18ac	11.0392	16.75
sp|P59226||P59169|H3.1/H3.3_K23	42.1618	36.5343
sp|P59226||P59169|H3.1/H3.3_K23ac	7.87896	13.4425
	P_value_marks
	1y-cR.1y-cS
sp|P59226||P59169|H3.1/H3.3_K18	0.010279
sp|P59226||P59169|H3.1/H3.3_K18ac	0.00682249
sp|P59226||P59169|H3.1/H3.3_K23	0.0065038
sp|P59226||P59169|H3.1/H3.3_K23ac	0.00318335
H3.1/H3.3_K9-R17	Relative abundace of modified forms_marks
	1y-cR	1y-cS
sp|P59226||P59169|H3.1/H3.3_K9	20.3701	20.1808
sp|P59226||P59169|H3.1/H3.3_K9ac	1.35604	1.33656
sp|P59226||P59169|H3.1/H3.3_K9me1	11.932	12.9116
sp|P59226||P59169|H3.1/H3.3_K9me2	16.3286	15.5635
sp|P59226||P59169|H3.1/H3.3_K14	33.5509	28.0879
sp|P59226||P59169|H3.1/H3.3_K14ac	16.4624	21.9197
	P_value_marks
	1y-cR.1y-cS
sp|P59226||P59169|H3.1/H3.3_K9	0.75468
sp|P59226||P59169|H3.1/H3.3_K9ac	0.94952
sp|P59226||P59169|H3.1/H3.3_K9me1	0.359255
sp|P59226||P59169|H3.1/H3.3_K9me2	0.360185
sp|P59226||P59169|H3.1/H3.3_K14	0.0156113
sp|P59226||P59169|H3.1/H3.3_K14ac	0.0125452
H4_G4-R17	Relative abundace of modified forms_marks
	1y-cR	1y-cS
sp|P59259|H4_K5	23.1865	21.996
sp|P59259|H4_K5ac	1.83317	3.04241
sp|P59259|H4_K8	22.3712	20.6818
sp|P59259|H4_K8ac	2.6252	4.32356
sp|P59259|H4_K12	22.3712	20.6818
sp|P59259|H4_K12ac	2.6252	4.32356
sp|P59259|H4_K16	17.5163	14.7025
ssp|P59259|H4_K16ac	7.47126	10.2483
	P_value_marks
	1y-cR.1y-cS
sp|P59259|H4_K5	0.0180357
sp|P59259|H4_K5ac	0.0187793
sp|P59259|H4_K8	0.0143962
sp|P59259|H4_K8ac	0.014394
sp|P59259|H4_K12	0.0143962
sp|P59259|H4_12ac	0.014394
sp|P59259|H4_K16	0.0105217
sp|P59259|H4_K16ac	0.00922866

## Sheet: H31 and H33 K27-R40 marks
	Relative abundace of modified forms_marks
H3.3_K27-R40	1y-cR	1y-cS
sp|P59169|H33_K27	19.6417	21.7219
sp|P59169|H33_K27me1	13.7649	13.4398
sp|P59169|H33_K27me2	12.2282	10.9967
sp|P59169|H33_K27me3	4.53851	3.96747
sp|P59169|H33_K36	40.6809	42.6123
sp|P59169|H33_K36me1	7.91427	6.60828
sp|P59169|H33_K36me2	1.23153	0.653583
	P_value_marks
	1y-cR.1y-cS
sp|P59169|H33_K27	0.182153
sp|P59169|H33_K27me1	0.787912
sp|P59169|H33_K27me2	0.100043
sp|P59169|H33_K27me3	0.254988
sp|P59169|H33_K36	0.280986
sp|P59169|H33_K36me1	0.17929
sp|P59169|H33_K36me2	0.338944
	Relative abundace of modified forms_marks
H3.1_K27-R40	1y-cR	1y-cS
sp|P59226|H31_K27	1.00971	1.70272
sp|P59226|H31_K27me1	14.0479	14.0121
sp|P59226|H31_K27me2	29.1289	28.7735
sp|P59226|H31_K27me3	5.71995	5.43819
sp|P59226|H31_K36	46.1201	46.8982
sp|P59226|H31_K36me1	3.97352	3.17527
	P_value_marks
	1y-cR.1y-cS
sp|P59226|H31_K27	0.0265973
sp|P59226|H31_K27me1	0.964216
sp|P59226|H31_K27me2	0.749885
sp|P59226|H31_K27me3	0.38281
sp|P59226|H31_K36	0.114118
sp|P59226|H31_K36me1	0.0971325

## Sheet: 1y-calli_H3-H4_forms
	Relative abundance of modified forms				P_value
	1y-cR	1y-cS			1y-cR.1y-cS
sp|P59169|H3.3_K27K36K37	33.0963	39.1095		sp|P59169|H3.3_K27K36K37	0.100279
sp|P59169|H3.3_K27K36me1K37	6.39065	4.59933		sp|P59169|H3.3_K27K36me1K37	0.0159213
sp|P59169|H3.3_K27me1K36K37	20.2175	20.8587		sp|P59169|H3.3_K27me1K36K37	0.791755
sp|P59169|H3.3_K27me1K36me1K37	4.25084	3.93518		sp|P59169|H3.3_K27me1K36me1K37	0.446376
sp|P59169|H3.3_K27me1K36me2K37	2.48668	1.32166		sp|P59169|H3.3_K27me1K36me2K37	0.340938
sp|P59169|H3.3_K27me2K36K37	19.1839	17.4291		sp|P59169|H3.3_K27me2K36K37	0.061649
sp|P59169|H3.3_K27me2K36me1K37	5.21002	4.72358		sp|P59169|H3.3_K27me2K36me1K37	0.638206
sp|P59169|H3.3_K27me3K36K37	9.16404	8.02291		sp|P59169|H3.3_K27me3K36K37	0.2547
	1y-cR	1y-cS
sp|P59226||P59169|H3.1/H3.3_K18K23	70.6101	56.3766		sp|P59226|H3.1_K18K23	0.00453892
sp|P59226||P59169|H3.1/H3.3_K18K23ac	7.33469	10.1079		sp|P59226|H3.1_K18K23ac	0.037211
sp|P59226||P59169|H3.1/H3.3_K18acK23	13.6806	16.7716		sp|P59226|H3.1_K18acK23	0.0692566
sp|P59226||P59169|H3.1/H3.3_K18acK23ac	8.3746	16.7439		sp|P59226|H3.1_K18acK23ac	0.00320293
	1y-cR	1y-cS
sp|P59226|H3.1_K27K36K37	2.04065	3.42823		sp|P59226|H3.1_K27K36K37	0.0263878
sp|P59226|H3.1_K27me1K36K37	25.5447	26.2663		sp|P59226|H3.1_K27me1K36K37	0.739955
sp|P59226|H3.1_K27me1K36me1K37	2.34343	1.56372		sp|P59226|H3.1_K27me1K36me1K37	0.386716
sp|P59226|H3.1_K27me2K36K37	54.9699	54.4782		sp|P59226|H3.1_K27me2K36K37	0.872754
sp|P59226|H3.1_K27me2K36me1K37	3.67971	3.42759		sp|P59226|H3.1_K27me2K36me1K37	0.725248
sp|P59226|H3.1_K27me3K36K37	10.1938	9.8322		sp|P59226|H3.1_K27me3K36K37	0.610136
sp|P59226|H3.1_K27me3K36me1K37	1.22777	1.00376		sp|P59226|H3.1_K27me3K36me1K37	0.543611
	1y-cR	1y-cS
sp|P59226||P59169|H3.1/H3.3_K9K14	18.9792	14.3504		sp|P59226|H3.1_K9K14	0.0295195
sp|P59226||P59169|H3.1/H3.3_K9K14ac	21.8078	26.1382		sp|P59226|H3.1_K9K14ac	0.0367238
sp|P59226||P59169|H3.1/H3.3_K9acK14ac	2.73363	2.69842		sp|P59226|H3.1_K9acK14ac	0.954274
sp|P59226||P59169|H3.1/H3.3_K9me1K14	18.21	16.1614		sp|P59226|H3.1_K9me1K14	0.125995
sp|P59226||P59169|H3.1/H3.3_K9me1K14ac	5.45856	9.6125		sp|P59226|H3.1_K9me1K14ac	0.0683971
sp|P59226||P59169|H3.1/H3.3_K9me2K14	30.2231	25.9187		sp|P59226|H3.1_K9me2K14	0.0638258
sp|P59226||P59169|H3.1/H3.3_K9me2K14ac	2.58772	5.12041		sp|P59226|H3.1_K9me2K14ac	0.00792334
	1y-cR	1y-cS
sp|P59259|H4_K5K8K12K16	62.9446	50.8927		sp|P59259|H4_K5K8K12K16	0.0537507
sp|P59259|H4_K5K8K12K16ac	17.4736	19.22		sp|P59259|H4_K5K8K12K16ac	0.187339
sp|P59259|H4_K5K8acK12K16/K5acK8K12K16/K5K8K12acK16	6.41736	6.60627		sp|P59259|H4_K5K8acK12K16/K5acK8K12K16/K5K8K12acK16	0.88441
sp|P59259|H4_K5K8acK12K16ac/K5K8K12acK16ac	6.35353	10.2968		sp|P59259|H4_K5K8acK12K16ac/K5K8K12acK16ac	0.0345381
sp|P59259|H4_K5acK8K12acK16ac/K5acK8acK12K16ac/K5K8acK12acK16ac	4.47261	8.37151		sp|P59259|H4_K5acK8K12acK16ac/K5acK8acK12K16ac/K5K8acK12acK16ac	0.0325806
sp|P59259|H4_K5acK8acK12K16/K5acK8K12acK16/K5K8acK12acK16	0.436117	1.08392		sp|P59259|H4_K5acK8acK12K16/K5acK8K12acK16/K5K8acK12acK16	0.348359
sp|P59259|H4_K5acK8acK12acK16	0.275725	0.421198		sp|P59259|H4_K5acK8acK12acK16	0.158186
sp|P59259|H4_K5acK8acK12acK16ac	1.62651	3.10765		sp|P59259|H4_K5acK8acK12acK16ac	0.0389911
